# Supplementary material for: TetRex: a novel algorithm for index-accelerated search of highly conserved motifs
Source: NAR Genom Bioinform. 2025 Apr 17;7(2):lqaf039. doi: 10.1093/nargab/lqaf039 (PMC12004226; doi:10.1093/nargab/lqaf039)
Supplement: lqaf039_Supplemental_Files [file lqaf039_supplemental_files.zip]

Archive with 2 entries (2 files):
- supplementary_materials_2.pdf
- supp_info_revised.pdf
